# Supplementary material for: Formation of 5-Aminomethyl-2,3-dihydropyridine-4(1H)-ones from 4-Amino-tetrahydropyridinylidene Salts
Source: Molecules. 2023 Sep 29;28(19):6869. doi: 10.3390/molecules28196869 (PMC10574582; doi:10.3390/molecules28196869)
Supplement: Supplementary file 1 [file molecules-28-06869-s001.zip]

Archive with 1 entries (1 files):
- molecules-2638519-supplementary.pdf
